# Supplementary material for: The effects of different training programs on sleep and academic performance of senior high school boy students: a randomized controlled trial
Source: Front Psychol. 2025 Apr 16;16:1579114. doi: 10.3389/fpsyg.2025.1579114 (PMC12042458; doi:10.3389/fpsyg.2025.1579114)
Supplement: Supplementary file 1 [file Data_Sheet_1.xlsx]

## Sheet: Basic data
training program	group	numbering	height	weight	body fat	muscle mass	BMI
strength+HIIT	1	9	169.1	52.4	11.9	30.7	18.3
strength+HIIT	1	10	177.2	70.5	16	39.6	22.5
strength+HIIT	1	12	178.8	69.8	14.3	40	21.8
strength+HIIT	1	15	164.1	49.5	13.5	28.5	28.3
strength+HIIT	1	21	172.4	70	18	38.4	23.6
strength+HIIT	1	29	172.8	63.8	14.5	36.4	21.4
strength+HIIT	1	30	177.2	62.3	13.8	35.8	19.8
strength+HIIT	1	32	174.6	65.5	14.8	37.3	21.5
strength+HIIT	1	34	167	56.4	13.1	32.7	20.2
strength+HIIT	1	45	172.1	63.1	15.8	35.4	21.3
strength+HIIT	1	46	171.3	56.1	11.4	33.2	19.1
strength+HIIT	1	48	167.8	56.7	14.7	32.3	20.1
strength+HIIT	1	51	177.8	74.9	19.4	40.3	23.7
strength+HIIT	1	55	166.6	60.2	16.2	33.7	21.7
strength+HIIT	1	56	179	58.8	9.9	35.3	18.4
strength+HIIT	1	57	166.8	65.4	18.5	35.6	23.5
strength+HIIT	1	65	164.5	58.6	15	33.2	21.7
strength+HIIT	1	68	175.6	65.6	15	37.2	21.3
strength+HIIT	1	70	166.8	68	19.2	36.7	24.4
strength	2	1	169.4	64.4	36.8	14.4	21.8
strength	2	5	171.6	57.1	14.9	32.4	19.4
strength	2	6	164.7	54.8	15.4	30.9	20.2
strength	2	11	179.2	58.1	9.5	35.1	18.1
strength	2	14	171.1	56.9	15.2	32.2	19.4
strength	2	23	167.7	60.7	16.8	33.7	21.6
strength	2	26	170.5	58.3	12.6	34	20.1
strength	2	31	165.7	65.4	20.6	34.7	23.7
strength	2	35	173.7	56.4	7.2	34.9	18.8
strength	2	41	179	65.6	12.8	38.2	20.5
strength	2	47	168.2	64.6	17.3	35.7	27.8
strength	2	50	175.1	59.7	11.1	35.4	19.5
strength	2	54	169.6	63.4	15.2	35.9	22
strength	2	59	165	60.9	17.4	33.5	22.4
strength	2	60	175	55.3	10.2	33.1	18.1
strength	2	63	172.5	60.1	14.4	34.3	20.2
strength	2	64	172.2	62.1	14.3	35.5	20.9
strength	2	66	167.2	56.2	15.9	31.5	20.1
strength	2	77	173	70	15.4	39.6	23.4
CON	3	16	176.4	67.3	12.9	39.1	21.6
CON	3	18	176.5	58.8	13	34.1	18.9
CON	3	19	167.2	57.2	15.4	32.2	20.5
CON	3	20	175.1	74.1	19	40.1	24.2
CON	3	22	170.6	61.8	14.3	35.3	25.2
CON	3	24	169.8	57.1	12.8	33.2	19.8
CON	3	27	164.1	61.8	19.4	33.2	22.9
CON	3	33	171.3	65.5	17	36.3	22.3
CON	3	36	170.6	57.9	14	33.2	19.9
CON	3	37	174.2	59.2	9.5	35.8	19.5
CON	3	42	182	64.1	9.7	38.7	19.4
CON	3	49	175.1	63.2	15.9	35.5	20.6
CON	3	52	172.8	60.2	13	35	20.2
CON	3	58	173	83.2	20.4	44.3	27.8
CON	3	62	178.6	62.2	10.6	37.1	19.5
CON	3	67	164	55.7	14.8	31.6	20.7
CON	3	69	167.4	57.3	13.4	33.1	20.4
CON	3	71	178.2	72.7	15.2	41.2	22.9
CON	3	73	168.8	73.1	20.6	38.8	25.7
CON	3	78	174	68	11.4	40.3	22.5
HIIT	4	2	179.5	74.7	14.8	42.6	23.2
HIIT	4	3	178.2	72.3	15	41.1	22.8
HIIT	4	4	171.2	56.9	12.1	33.4	19.4
HIIT	4	7	167	58	16.1	32.5	20.8
HIIT	4	8	167.7	69.5	20.7	36.8	24.6
HIIT	4	13	174	69.3	16.7	38.6	22.9
HIIT	4	17	174.2	70.5	16.2	39.5	23.2
HIIT	4	25	171.8	63.4	15.6	36.3	21.8
HIIT	4	28	166.6	65	18.9	35.2	23.4
HIIT	4	38	175.5	64.3	12.1	37.8	20.9
HIIT	4	39	179	71.5	15.5	40.4	22.3
HIIT	4	43	168	63	16.2	35.2	22.3
HIIT	4	44	166.8	61.9	17.9	34	22.2
HIIT	4	53	177.7	69.5	14.9	39.5	22
HIIT	4	61	167.5	67.6	19.6	36.3	24.1
HIIT	4	72	171	64.3	16.6	35.8	22
HIIT	4	74	172.6	64	15.2	36.2	21.5
HIIT	4	75	166.1	63.3	17.7	34.8	22.9
HIIT	4	76	172.1	61.7	16.5	34.4	20.8

## Sheet: PSQI
training program	group	numbering	PSQIpre	PSQIpos	Subjective sleep quality-pre	sleep latency-pre	sleep duration-pre	sleep efficiency-pre	sleep disturbances-pre	use of sleeping medications-pre	daytime dysfunction-pre	Subjective sleep quality-pos	sleep latency-pos	sleep duration-pos	sleep efficiency-pos	sleep disturbances-pos	use of sleeping medications-pos	daytime dysfunction-pos
strength+HIIT	1	9	9	6	2	2	1	2	1	0	1	2	1	0	0	1	0	2
strength+HIIT	1	10	6	3	1	3	1	0	1	0	0	0	2	1	0	0	0	0
strength+HIIT	1	12	3	4	1	0	0	0	1	0	1	2	0	0	0	1	0	1
strength+HIIT	1	15	3	2	1	0	0	0	1	0	1	1	0	0	0	1	0	0
strength+HIIT	1	21	5	4	1	1	1	0	1	0	1	1	1	0	0	1	0	1
strength+HIIT	1	29	9	9	2	3	1	0	1	0	2	2	3	1	0	1	0	2
strength+HIIT	1	30	7	4	1	2	1	0	1	0	2	1	1	0	0	0	0	2
strength+HIIT	1	32	11	9	2	3	1	0	2	0	3	2	2	1	0	1	0	3
strength+HIIT	1	34	6	5	1	1	1	0	1	0	2	1	2	0	0	0	0	2
strength+HIIT	1	45	3	3	1	0	0	0	1	0	1	1	0	0	0	1	0	1
strength+HIIT	1	46	6	4	0	2	1	0	2	0	1	0	1	1	0	1	0	1
strength+HIIT	1	48	12	6	2	3	2	2	1	0	2	1	2	0	0	1	0	2
strength+HIIT	1	51	8	7	2	2	1	0	1	0	2	2	2	0	0	1	0	2
strength+HIIT	1	55	10	6	2	3	1	1	1	0	2	1	1	1	0	1	1	1
strength+HIIT	1	56	15	11	3	3	2	0	2	2	3	3	2	0	0	1	2	3
strength+HIIT	1	57	3	1	0	1	0	0	1	0	1	0	0	0	0	0	0	1
strength+HIIT	1	65	6	5	1	3	1	0	0	0	1	1	2	0	0	1	0	1
strength+HIIT	1	68	12	3	2	2	2	2	1	0	3	0	1	1	0	1	0	0
strength+HIIT	1	70	9	6	2	1	2	0	2	0	2	1	1	1	0	1	0	2
strength	2	1	1	2	0	0	1	0	0	0	0	0	1	0	0	1	0	0
strength	2	5	5	5	1	1	1	0	1	0	1	1	1	1	0	1	0	1
strength	2	6	11	7	1	2	1	0	1	3	3	2	1	0	0	2	0	2
strength	2	11	8	7	2	2	1	0	1	0	2	2	1	1	0	1	0	2
strength	2	14	3	3	1	1	0	0	1	0	0	1	1	0	0	1	0	0
strength	2	23	5	1	1	1	1	0	1	0	1	0	0	0	0	0	0	1
strength	2	26	5	6	1	2	0	0	1	0	1	1	2	0	0	1	0	2
strength	2	31	8	7	2	2	0	0	2	0	2	2	1	0	0	2	0	2
strength	2	35	7	3	1	1	1	0	2	0	2	1	0	0	0	1	0	1
strength	2	41	5	3	1	1	1	0	1	0	1	1	0	0	0	1	0	1
strength	2	47	5	4	1	1	1	0	1	0	1	1	1	0	0	1	0	1
strength	2	50	7	6	2	2	1	0	1	0	1	1	2	0	0	2	0	1
strength	2	54	7	2	1	2	1	0	0	0	3	0	0	0	0	0	0	2
strength	2	59	7	5	1	1	1	1	2	0	1	1	1	0	0	2	0	1
strength	2	60	5	3	1	1	1	0	1	0	1	1	1	0	0	0	0	1
strength	2	63	6	5	1	2	1	0	1	0	1	1	2	1	0	0	0	1
strength	2	64	10	5	2	3	1	1	1	0	2	1	2	0	0	1	0	1
strength	2	66	8	5	1	2	1	0	2	0	2	1	1	0	0	1	0	2
strength	2	77	2	2	0	1	1	0	0	0	0	0	0	0	0	1	0	1
CON	3	16	9	8	2	1	2	1	1	0	2	2	2	1	0	1	0	2
CON	3	18	5	5	1	1	1	0	1	0	1	1	1	1	0	1	0	1
CON	3	19	4	7	1	0	1	0	1	0	1	1	1	1	0	1	0	3
CON	3	20	10	12	2	2	1	0	2	0	3	2	3	1	2	1	0	3
CON	3	22	5	4	1	1	1	0	1	0	1	1	1	1	0	0	0	1
CON	3	24	8	7	2	2	1	0	1	0	2	2	1	1	0	1	0	2
CON	3	27	7	8	1	1	2	1	1	0	1	1	2	1	1	2	0	1
CON	3	33	3	2	1	1	0	0	1	0	0	1	1	0	0	0	0	0
CON	3	36	5	7	2	1	1	0	1	0	0	2	2	1	1	1	0	0
CON	3	37	5	4	1	1	1	0	1	0	1	1	1	0	0	1	0	1
CON	3	42	12	9	3	2	2	2	1	0	2	1	1	2	1	1	1	2
CON	3	49	11	12	2	3	1	1	1	0	3	2	3	1	0	2	3	1
CON	3	52	6	3	1	2	1	0	1	0	1	1	1	0	0	0	0	1
CON	3	58	6	5	1	1	1	0	1	0	2	0	1	1	0	1	0	2
CON	3	62	9	10	2	2	0	0	2	0	3	0	2	1	0	2	2	3
CON	3	67	4	10	1	0	1	0	1	0	1	2	1	1	0	1	2	3
CON	3	69	6	6	1	1	1	0	1	0	2	1	1	1	0	1	0	2
CON	3	71	11	11	2	3	2	0	1	0	3	1	3	1	0	2	1	3
CON	3	73	6	5	1	2	1	0	1	0	1	1	1	1	0	1	0	1
CON	3	78	9	9	2	2	1	0	1	0	3	1	1	2	1	2	0	2
HIIT	4	2	6	8	1	1	1	0	1	0	2	1	1	1	0	1	2	2
HIIT	4	3	7	6	1	1	2	1	1	0	1	1	1	2	0	1	1	0
HIIT	4	4	8	8	2	3	1	1	1	0	0	2	2	1	0	1	0	2
HIIT	4	7	6	3	2	2	1	0	1	0	0	1	0	1	0	1	0	0
HIIT	4	8	2	2	0	0	0	0	1	0	1	0	0	1	0	1	0	0
HIIT	4	13	8	7	2	3	1	0	1	0	1	2	2	1	0	1	0	1
HIIT	4	17	5	4	0	2	0	0	2	0	1	1	1	0	0	1	0	1
HIIT	4	25	4	4	1	1	1	0	1	0	0	2	0	0	0	1	0	1
HIIT	4	28	7	3	1	2	1	0	1	0	2	1	1	0	0	1	0	0
HIIT	4	38	5	4	1	1	1	0	1	0	1	1	1	0	0	1	0	1
HIIT	4	39	4	4	0	1	1	0	1	0	1	1	1	0	0	1	0	1
HIIT	4	43	7	6	1	2	1	0	1	0	2	2	2	0	0	1	0	1
HIIT	4	44	7	5	1	2	1	0	2	0	1	1	1	0	0	1	0	2
HIIT	4	53	9	4	2	2	2	1	1	0	1	1	1	0	0	1	0	1
HIIT	4	61	7	3	1	3	1	0	1	0	1	1	1	0	0	1	0	0
HIIT	4	72	10	9	2	2	1	0	2	0	3	2	2	1	0	1	0	3
HIIT	4	74	6	2	1	1	1	0	1	0	2	0	0	0	0	1	0	1
HIIT	4	75	9	7	2	1	2	0	1	0	3	2	1	1	0	1	0	2
HIIT	4	76	5	4	1	1	1	0	1	0	1	1	1	0	0	1	0	1

## Sheet: academic score
training program	group	numbering	academic score-pre	academic score-pos	pos-pre
strength+HIIT	1	9	501	558	57
strength+HIIT	1	10	536	558	22
strength+HIIT	1	12	574	573	-1
strength+HIIT	1	15	461	479	18
strength+HIIT	1	21	516	491	-25
strength+HIIT	1	29	547	560	13
strength+HIIT	1	30	627	639	12
strength+HIIT	1	32	516	532	16
strength+HIIT	1	34	472	560	88
strength+HIIT	1	45	448	452	4
strength+HIIT	1	46	528	566	38
strength+HIIT	1	48	525	525	0
strength+HIIT	1	51	539	540	1
strength+HIIT	1	55	469	483	14
strength+HIIT	1	56	524	530	6
strength+HIIT	1	57	502	447	-55
strength+HIIT	1	65	556	552	-4
strength+HIIT	1	68	418	493	75
strength+HIIT	1	70	525	534	9
strength	2	1	569	584	15
strength	2	5	502	508	6
strength	2	6	491	502	11
strength	2	11	475	434	-41
strength	2	14	417	437	20
strength	2	23	529	562	33
strength	2	26	496	485	-11
strength	2	31	475	490	15
strength	2	35	566	593	27
strength	2	41	535	565	30
strength	2	47	477	487	10
strength	2	50	530	579	49
strength	2	54	551	537	-14
strength	2	59	478	530	52
strength	2	60	514	506	-8
strength	2	63	642	602	-40
strength	2	64	459	493	34
strength	2	66	543	520	-23
strength	2	77	544	569	25
CON	3	16	533	563	30
CON	3	18	546	541	-5
CON	3	19	559	536	-23
CON	3	20	482	421.5	-60.5
CON	3	22	513	501	-12
CON	3	24	427	498	71
CON	3	27	469	469	0
CON	3	33	459	530	71
CON	3	36	478	523	45
CON	3	37	533	545	12
CON	3	42	492	523	31
CON	3	49	576	567	-9
CON	3	52	535	484	-51
CON	3	58	498	544	46
CON	3	62	511	528	17
CON	3	67	427	485	58
CON	3	69	414	354	-60
CON	3	71	516	528	12
CON	3	73	623	563	-60
CON	3	78	627	620	-7
HIIT	4	2	532	548	16
HIIT	4	3	512	561	49
HIIT	4	4	475	494	19
HIIT	4	7	605	589	-16
HIIT	4	8	460	531	71
HIIT	4	13	447	473	26
HIIT	4	17	486	547	61
HIIT	4	25	534	510	-24
HIIT	4	28	487	487	0
HIIT	4	38	548	460	-88
HIIT	4	39	610	575	-35
HIIT	4	43	628	611	-17
HIIT	4	44	449	467	18
HIIT	4	53	542	554	12
HIIT	4	61	580	587	7
HIIT	4	72	483	482	-1
HIIT	4	74	562	550	-12
HIIT	4	75	422	530	108
HIIT	4	76	503	529	26
